# Supplementary material for: Comparing ant morphology measurements from microscope and online AntWeb.org 2D z‐stacked images
Source: Ecol Evol. 2023 Mar 19;13(3):e9897. doi: 10.1002/ece3.9897 (PMC10025076; doi:10.1002/ece3.9897)
Supplement: Supplementary file 1 — Table S1 [file ECE3-13-e9897-s001.csv]

specimen	antweb_id	species	sequence	rep	method	CL	CW	FRS	SL	ELmax	ML	SPST	PEL	MW	SPTI	PEW	PPW
1	CASENT0906004	Temnothorax lichtensteini	1	1	software	569.33	518.79	191.83	374.56	125.66	709.86	205.7	320.54	363.16	240.5	173.61	249.19
1	CASENT0906004	Temnothorax lichtensteini	44	1	microscope	566.25	523.75	194.375	386.875	128.125	696.25	200	306.25	370.625	241.25	175	248.75
1	CASENT0906004	Temnothorax lichtensteini	41	2	microscope	570	525	192.5	388.75	126.875	693.75	200.625	307.5	368.75	240.625	175	250
1	CASENT0906004	Temnothorax lichtensteini	9	3	microscope	568.75	525	193.75	389.375	128.125	692.5	201.875	305.625	367.5	241.25	176.25	250
2	CASENT0906009	Temnothorax subtilis	2	1	software	673.86	NA	228.58	491.38	149.87	772.93	160.08	319.43	NA	196.14	165.98	231.5
2	CASENT0906009	Temnothorax subtilis	16	1	microscope	671.25	NA	226.25	490.625	156.25	763.75	162.5	326.25	NA	200	173.75	235.625
2	CASENT0906009	Temnothorax subtilis	25	2	microscope	662.5	NA	226.875	492.5	155.625	766.25	162.5	328.125	NA	198.125	173.125	237.5
2	CASENT0906009	Temnothorax subtilis	8	3	microscope	670	NA	227.5	493.75	156.25	762.5	163.125	326.875	NA	198.75	171.875	236.25
3	CASENT0906013	Temnothorax angustifrons	3	1	software	597.88	528.48	185.01	376.81	139.72	663.41	117.03	263.31	328	139.7	139.7	180.38
3	CASENT0906013	Temnothorax angustifrons	17	1	microscope	612.5	546.25	190.625	468.75	134.375	656.25	118.125	250.625	NA	138.75	137.5	186.875
3	CASENT0906013	Temnothorax angustifrons	29	2	microscope	612.5	548.75	192.5	462.5	133.125	653.75	118.75	253.125	NA	138.75	136.875	187.5
3	CASENT0906013	Temnothorax angustifrons	2	3	microscope	608.75	550	193.125	463.75	132.5	653.75	120	253.75	NA	137.5	138.125	187.5
4	CASENT0906016	Temnothorax helenae	4	1	software	582.01	521.04	193.57	391.63	NA	664.44	135.84	273.54	341.16	150.25	154.95	212.81
4	CASENT0906016	Temnothorax helenae	18	1	microscope	597.5	531.25	201.25	437.5	NA	641.25	130.625	261.875	338.75	153.75	150.625	208.75
4	CASENT0906016	Temnothorax helenae	23	2	microscope	595	535	200	431.25	NA	637.5	126.875	263.75	336.25	154.375	150	207.5
4	CASENT0906016	Temnothorax helenae	43	3	microscope	593.75	533.75	200	432.5	NA	638.75	128.125	263.75	337.5	153.75	150	209.375
5	CASENT0906017	Temnothorax helenae	5	1	software	637.77	572.12	226.61	NA	146.32	735.86	158.76	307.38	374.54	220.78	163.59	224.22
5	CASENT0906017	Temnothorax helenae	19	1	microscope	640	578.75	230	460.625	143.75	730	166.875	308.75	382.5	228.125	165	228.125
5	CASENT0906017	Temnothorax helenae	24	2	microscope	637.5	575	226.875	463.125	145	727.5	164.375	306.25	381.25	225	161.875	226.25
5	CASENT0906017	Temnothorax helenae	38	3	microscope	640	573.75	228.125	462.5	143.75	731.25	165	306.25	381.25	224.375	163.125	227.5
6	CASENT0906020	Temnothorax ariadnae	6	1	software	591.89	505.77	198.71	378.38	NA	667.4	127.25	271.62	332.63	159.87	146.99	196.6
6	CASENT0906020	Temnothorax ariadnae	10	1	microscope	605	508.75	201.875	429.375	NA	671.25	131.25	266.25	331.25	165.625	144.375	198.75
6	CASENT0906020	Temnothorax ariadnae	14	2	microscope	606.25	505	203.125	431.875	NA	677.5	132.5	268.125	331.25	164.375	145.625	198.75
6	CASENT0906020	Temnothorax ariadnae	39	3	microscope	610	505	201.25	433.125	NA	670	132.5	265.625	331.25	166.25	143.75	200.625
7	CASENT0906021	Temnothorax helenae	7	1	software	596.13	NA	208.59	416.63	NA	675.66	148.94	294.5	336.14	185.15	152.55	205.37
7	CASENT0906021	Temnothorax helenae	11	1	microscope	605	NA	218.125	428.125	NA	667.5	153.125	288.125	347.5	195	151.875	207.5
7	CASENT0906021	Temnothorax helenae	38	2	microscope	601.25	NA	215.625	432.5	NA	662.5	151.875	288.75	346.875	193.75	153.75	206.25
7	CASENT0906021	Temnothorax helenae	21	3	microscope	606.25	NA	216.25	429.375	NA	662.5	153.125	285.625	345	195.625	152.5	206.25
8	CASENT0906023	Temnothorax sordidulus	8	1	software	672.76	592.51	230.32	431.62	158.13	802.04	167.81	323.86	393.22	191.33	174.95	228.96
8	CASENT0906023	Temnothorax sordidulus	12	1	microscope	680	597.5	236.875	471.875	155.625	805	175.625	321.875	392.5	193.75	175	233.125
8	CASENT0906023	Temnothorax sordidulus	39	2	microscope	687.5	593.75	235.625	473.75	156.25	801.25	177.5	319.375	395	193.75	175.625	233.125
8	CASENT0906023	Temnothorax sordidulus	23	3	microscope	685	596.25	235.625	470.625	156.25	805	177.5	321.875	393.75	191.875	177.5	234.375
9	CASENT0906025	Temnothorax tergestinus	9	1	software	649.62	568.73	225.34	455.8	139.57	759.53	147.09	283.79	370.19	172.75	157.37	228.43
9	CASENT0906025	Temnothorax tergestinus	13	1	microscope	656.25	583.75	230.625	NA	138.75	756.25	151.875	268.125	377.5	181.25	165	225.625
9	CASENT0906025	Temnothorax tergestinus	2	2	microscope	660	587.5	229.375	NA	140	750	155	267.5	373.75	181.25	166.875	226.25
9	CASENT0906025	Temnothorax tergestinus	5	3	microscope	657.5	586.25	231.25	NA	138.75	752.5	156.25	268.75	375	179.375	165.625	225
10	CASENT0906027	Temnothorax tergestinus	10	1	software	676.35	604.81	229.49	485.68	162.28	800.03	200.38	NA	398.18	211.5	164.16	237.13
10	CASENT0906027	Temnothorax tergestinus	14	1	microscope	685	611.25	230.625	498.75	164.375	795	211.25	NA	398.75	209.375	163.125	241.25
10	CASENT0906027	Temnothorax tergestinus	19	2	microscope	681.25	612.5	231.25	495	163.125	797.5	210	NA	401.875	211.25	161.875	240
10	CASENT0906027	Temnothorax tergestinus	37	3	microscope	683.75	610	231.25	494.375	165	797.5	211.875	NA	400	208.75	160	240.625
11	CASENT0906029	Temnothorax angulinodis	11	1	software	731.3	NA	259.69	523.8	NA	869.61	248.26	387.28	433.52	285.4	218.95	284.63
11	CASENT0906029	Temnothorax angulinodis	15	1	microscope	746.25	NA	263.125	538.125	NA	871.25	251.25	384.375	445	289.375	221.875	288.75
11	CASENT0906029	Temnothorax angulinodis	40	2	microscope	745	NA	261.25	543.75	NA	878.75	252.5	382.5	443.75	291.875	223.125	288.75
11	CASENT0906029	Temnothorax angulinodis	15	3	microscope	742.5	NA	262.5	544.375	NA	876.25	253.125	381.25	443.75	290.625	220.625	286.875
12	CASENT0906030	Temnothorax angulinodis	12	1	software	704.04	NA	240.98	490.46	183.51	836.98	232.12	NA	421.9	231.86	184.87	238.55
12	CASENT0906030	Temnothorax angulinodis	4	1	microscope	713.75	NA	245	521.875	179.375	822.5	237.5	343.125	426.25	243.75	187.5	240
12	CASENT0906030	Temnothorax angulinodis	13	2	microscope	717.5	NA	248.125	520	181.25	828.75	237.5	345	430	243.75	187.5	239.375
12	CASENT0906030	Temnothorax angulinodis	42	3	microscope	712.5	NA	245.625	524.375	180	831.25	236.875	346.25	431.25	240.625	186.875	240
13	CASENT0906032	Temnothorax tergestinus	45	1	software	658.89	NA	226.45	429.14	NA	803.31	204.93	314.35	NA	202.35	169.37	232
13	CASENT0906032	Temnothorax tergestinus	46	1	microscope	677.5	NA	233.125	488.75	NA	798.75	206.25	312.5	388.125	203.125	171.875	233.75
13	CASENT0906032	Temnothorax tergestinus	5	2	microscope	668.75	NA	234.375	490.625	NA	801.25	209.375	312.5	388.75	206.25	171.875	232.5
13	CASENT0906032	Temnothorax tergestinus	26	3	microscope	672.5	NA	236.25	490.625	NA	803.75	207.5	310.625	388.75	203.75	170.625	231.25
14	CASENT0906034	Temnothorax tergestinus	13	1	software	650.74	562.46	216.22	446.42	NA	770.67	169.5	290.08	369.72	188.09	157.52	213.6
14	CASENT0906034	Temnothorax tergestinus	5	1	microscope	657.5	580	217.5	490.625	NA	740	168.125	287.5	373.75	190.625	158.75	216.875
14	CASENT0906034	Temnothorax tergestinus	17	2	microscope	656.25	577.5	220	496.875	NA	731.25	168.125	287.5	375	188.75	158.75	218.125
14	CASENT0906034	Temnothorax tergestinus	10	3	microscope	660	581.25	219.375	499.375	NA	737.5	169.375	288.75	375.625	188.75	159.375	215
15	CASENT0906036	Temnothorax flavicornis	14	1	software	544.02	447.86	175.24	367.19	NA	615.81	184.59	251.66	305.97	215.2	155.79	207.21
15	CASENT0906036	Temnothorax flavicornis	6	1	microscope	552.5	460	180	406.875	NA	613.75	188.75	249.375	318.75	220	156.25	210.625
15	CASENT0906036	Temnothorax flavicornis	32	2	microscope	556.25	461.25	181.25	409.375	NA	612.5	192.5	254.2	318.75	218.75	155	208.75
15	CASENT0906036	Temnothorax flavicornis	16	3	microscope	556.25	460	181.875	410	NA	618.75	193.125	252.96	316.25	220.625	155	209.375
16	CASENT0906038	Temnothorax parvulus	15	1	software	641.05	NA	214.13	421.2	NA	698.75	NA	296.7	352.72	210.14	154.85	223.09
16	CASENT0906038	Temnothorax parvulus	7	1	microscope	643.75	NA	225	459.375	NA	687.5	181.875	298.75	358.125	218.75	156.875	225
16	CASENT0906038	Temnothorax parvulus	30	2	microscope	642.5	NA	224.375	462.5	NA	688.75	181.25	298.125	359.375	216.875	157.5	223.125
16	CASENT0906038	Temnothorax parvulus	32	3	microscope	645	NA	225	465	NA	687.5	181.25	299.375	360.625	218.75	157.5	223.75
17	CASENT0906039	Temnothorax nylanderi	16	1	software	649.55	610.2	230.69	437.27	NA	757.88	184.73	292.45	384.17	196.84	163.78	226.11
17	CASENT0906039	Temnothorax nylanderi	8	1	microscope	653.75	621.25	238.125	483.75	NA	756.25	185.625	286.875	381.875	200	161.25	227.5
17	CASENT0906039	Temnothorax nylanderi	35	2	microscope	658.75	623.75	240	487.5	NA	753.75	184.375	287.5	382.5	200	163.125	231.25
17	CASENT0906039	Temnothorax nylanderi	44	3	microscope	660	625	237.5	488.75	NA	750	184.375	288.125	383.75	201.25	163.125	228.75
18	CASENT0906041	Temnothorax crassispinus	17	1	software	664.17	671.18	248.51	462.35	NA	851.41	235.45	357.14	419.54	241.02	178.94	252.16
18	CASENT0906041	Temnothorax crassispinus	9	1	microscope	712.5	693.75	250	481.25	NA	837.5	231.875	353.125	429.375	250	179.375	256.875
18	CASENT0906041	Temnothorax crassispinus	9	2	microscope	710	687.5	251.25	479.375	NA	842.5	233.125	350.625	430.625	250.625	180	258.125
18	CASENT0906041	Temnothorax crassispinus	4	3	microscope	706.25	690	251.25	483.125	NA	841.25	234.375	353.75	427.5	251.875	180.625	258.75
19	CASENT0906044	Temnothorax crasecundus	46	1	software	614.98	568.34	219.23	453.71	144.73	715.16	152.68	286.03	364.06	184.13	150.44	206.08
19	CASENT0906044	Temnothorax crasecundus	45	1	microscope	621.25	575	221.875	467.5	143.125	715	162.5	286.875	369.375	190	150.625	208.75
19	CASENT0906044	Temnothorax crasecundus	18	2	microscope	625	573.75	221.875	463.75	142.5	717.5	162.5	288.75	366.875	190.625	152.5	209.375
19	CASENT0906044	Temnothorax crasecundus	29	3	microscope	623.75	575	220.625	462.5	143.75	716.25	160.625	287.5	368.125	191.875	152.5	207.5
20	CASENT0906046	Temnothorax crasecundus	18	1	software	614.95	561.96	197.05	448.39	146.06	734.42	189.23	285.03	342.26	183.05	149.01	210.68
20	CASENT0906046	Temnothorax crasecundus	3	1	microscope	621.25	578.75	206.25	472.5	143.75	695	175	271.25	355.625	184.375	150.625	217.5
20	CASENT0906046	Temnothorax crasecundus	36	2	microscope	625	571.25	206.25	470	143.125	697.5	175	271.875	351.875	184.375	150	217.5
20	CASENT0906046	Temnothorax crasecundus	7	3	microscope	625	573.75	208.125	474.375	143.75	700	176.875	273.125	353.125	186.875	150	216.25
21	CASENT0906047	Temnothorax crassispinus	19	1	software	712.75	NA	256.99	517.03	173.61	841.32	229	369.45	437	256.44	195.06	266.46
21	CASENT0906047	Temnothorax crassispinus	2	1	microscope	723.75	NA	269.375	550	NA	833.75	233.75	363.125	445.625	262.5	196.875	271.25
21	CASENT0906047	Temnothorax crassispinus	45	2	microscope	722.5	NA	267.5	556.25	176.875	832.5	231.25	362.5	443.75	263.125	198.75	270.625
21	CASENT0906047	Temnothorax crassispinus	35	3	microscope	720	NA	267.5	554.375	178.125	831.25	230	363.125	446.25	261.875	199.375	271.875
22	CASENT0906050	Temnothorax laconicus	20	1	software	604.37	511.33	181.68	434.42	NA	709.46	219.92	276.6	335.84	221.07	136.99	196.5
22	CASENT0906050	Temnothorax laconicus	1	1	microscope	623.75	531.25	188.125	454.375	NA	691.25	238.75	279.375	341.25	228.125	140	198.75
22	CASENT0906050	Temnothorax laconicus	46	2	microscope	625	533.75	193.75	457.5	NA	687.5	231.25	280	338.75	228.125	143.75	201.875
22	CASENT0906050	Temnothorax laconicus	11	3	microscope	628.75	530	193.125	458.75	NA	688.75	233.125	280	340	225.625	144.375	200
23	CASENT0906678	Temnothorax ariadnae	21	1	software	579.61	510.98	189.82	388.7	138.44	653.28	119.34	262.08	328.33	158.89	139.49	200.22
23	CASENT0906678	Temnothorax ariadnae	28	1	microscope	600	522.5	196.25	412.5	133.125	656.25	135.625	260.625	331.875	167.5	141.25	201.25
23	CASENT0906678	Temnothorax ariadnae	43	2	microscope	592.5	528.75	196.875	407.5	135	650	133.75	258.75	334.375	166.875	140	201.875
23	CASENT0906678	Temnothorax ariadnae	31	3	microscope	596.25	527.5	196.875	408.75	135.625	653.75	134.375	260.625	333.125	168.125	142.5	202.5
24	CASENT0906679	Temnothorax lucidus	22	1	software	630.66	584.96	209.72	446.61	NA	NA	146.69	NA	359.17	145.18	144.44	206
24	CASENT0906679	Temnothorax lucidus	32	1	microscope	625	610	218.125	479.375	NA	706.25	148.125	282.5	360	165.625	146.875	209.375
24	CASENT0906679	Temnothorax lucidus	20	2	microscope	637.5	605	212.5	485	NA	702.5	150	284.375	361.25	165	145.625	209.375
24	CASENT0906679	Temnothorax lucidus	41	3	microscope	635	606.25	213.125	482.5	NA	705	151.25	283.125	360	163.125	145.625	211.25
25	CASENT0906680	Temnothorax helenae	23	1	software	608.96	543.59	212.82	425.17	154.68	692.48	142.65	295.76	361.18	190.78	160.65	225.22
25	CASENT0906680	Temnothorax helenae	26	1	microscope	616.25	567.5	223.125	440.625	150	683.75	150	293.75	360.625	200	162.5	223.125
25	CASENT0906680	Temnothorax helenae	33	2	microscope	612.5	563.75	218.125	440.625	151.875	686.25	148.125	293.75	358.75	199.375	163.75	221.875
25	CASENT0906680	Temnothorax helenae	20	3	microscope	615	561.25	219.375	441.875	152.5	687.5	149.375	291.875	359.375	198.125	162.5	224.375
26	CASENT0906681	Temnothorax helenae	24	1	software	559.76	503.67	190.65	398.12	128.31	614.69	143.6	260.01	319.97	164.16	143.11	187.63
26	CASENT0906681	Temnothorax helenae	27	1	microscope	562.5	522.5	195	412.5	NA	NA	NA	NA	320.625	163.75	137.5	195.625
26	CASENT0906681	Temnothorax helenae	42	2	microscope	568.75	521.25	195.625	414.375	NA	NA	NA	NA	323.75	165	139.375	200
26	CASENT0906681	Temnothorax helenae	46	3	microscope	565	523.75	196.25	415.625	NA	NA	NA	NA	323.75	163.125	140.625	198.125
27	CASENT0906682	Temnothorax laconicus	25	1	software	594.64	NA	192.33	412.51	NA	681.9	217.02	266.37	330.53	222.14	138.61	188.99
27	CASENT0906682	Temnothorax laconicus	33	1	microscope	602.5	NA	193.125	430	NA	NA	226.875	NA	331.875	223.125	137.5	193.75
27	CASENT0906682	Temnothorax laconicus	26	2	microscope	610	NA	190.625	436.25	NA	NA	224.375	NA	333.75	223.75	137.5	191.875
27	CASENT0906682	Temnothorax laconicus	3	3	microscope	620	NA	190.625	435	NA	NA	225	NA	333.125	221.875	138.75	190.625
28	CASENT0906683	Temnothorax artvinensis	26	1	software	638.81	543.29	209.81	441.98	140.09	748.52	160.15	290.76	358.16	187.21	165.3	224.44
28	CASENT0906683	Temnothorax artvinensis	39	1	microscope	650	565	217.5	472.5	143.75	740	163.75	290.625	356.25	190.625	165.625	226.25
28	CASENT0906683	Temnothorax artvinensis	16	2	microscope	652.5	561.25	216.875	469.375	143.75	735	163.125	290	357.5	191.25	165.625	225
28	CASENT0906683	Temnothorax artvinensis	6	3	microscope	652.5	562.5	216.25	471.25	145	737.5	162.5	291.25	357.5	191.875	163.125	223.125
29	CASENT0906684	Temnothorax schoedli	27	1	software	733.86	672.62	248.97	517.65	183.47	853.25	NA	352.19	431.5	193.66	183.04	243.31
29	CASENT0906684	Temnothorax schoedli	41	1	microscope	733.75	683.75	262.5	530	179.375	833.75	193.75	344.375	430	211.25	181.25	237.5
29	CASENT0906684	Temnothorax schoedli	21	2	microscope	735	683.75	257.5	527.5	180	825	187.5	342.5	427.5	209.375	181.875	238.75
29	CASENT0906684	Temnothorax schoedli	22	3	microscope	732.5	686.25	258.125	528.75	180.625	831.25	189.375	343.75	428.75	210	181.25	240.625
30	CASENT0914635	Temnothorax subtilis	28	1	software	597.48	544.56	203.86	421.31	137.49	677.64	115.93	275.17	350.32	151.97	146.05	204.76
30	CASENT0914635	Temnothorax subtilis	35	1	microscope	605	555	206.25	429.375	137.5	663.75	113.125	275.625	346.875	156.25	139.375	204.375
30	CASENT0914635	Temnothorax subtilis	37	2	microscope	602.5	550	206.25	431.25	135.625	662.5	114.375	273.75	346.875	155.625	141.25	205
30	CASENT0914635	Temnothorax subtilis	14	3	microscope	603.75	552.5	205	430	135	665	115	275	348.125	154.375	140.625	205
31	CASENT0914687	Temnothorax subtilis	29	1	software	580.42	NA	188.49	421.34	NA	652.99	104.86	256.3	330.83	151.85	144.82	199.46
31	CASENT0914687	Temnothorax subtilis	36	1	microscope	593.75	NA	192.5	431.25	NA	651.25	105.625	257.5	334.375	150	143.75	201.25
31	CASENT0914687	Temnothorax subtilis	44	2	microscope	598.75	NA	193.75	437.5	NA	650	106.25	256.25	337.5	151.25	145	201.25
31	CASENT0914687	Temnothorax subtilis	30	3	microscope	595	NA	191.875	435.625	NA	650	105	256.25	335	151.25	146.25	201.875
32	CASENT0914688	Temnothorax angulinodis	30	1	software	697.86	630.02	250.41	500.1	NA	803.16	217.84	329.07	403.26	245.24	171.13	241.33
32	CASENT0914688	Temnothorax angulinodis	30	1	microscope	690	635	256.25	512.5	NA	800	218.125	333.125	414.375	251.25	173.75	245
32	CASENT0914688	Temnothorax angulinodis	15	2	microscope	695	631.25	250	504.375	NA	797.5	216.875	330	411.875	251.25	175	243.75
32	CASENT0914688	Temnothorax angulinodis	12	3	microscope	696.25	632.5	251.25	503.125	NA	798.75	217.5	330	413.75	250	173.75	242.5
33	CASENT0914689	Temnothorax parvulus	31	1	software	600.41	559.91	209.42	428.79	139.07	697.97	168.33	288.6	367.87	201.09	149.52	215.15
33	CASENT0914689	Temnothorax parvulus	43	1	microscope	620	588.75	215.625	450	141.875	686.25	165.625	290	368.75	203.125	150.625	220
33	CASENT0914689	Temnothorax parvulus	3	2	microscope	625	587.5	212.5	455	138.75	692.5	165.625	288.125	368.75	204.375	151.875	218.75
33	CASENT0914689	Temnothorax parvulus	40	3	microscope	623.75	590	211.25	453.75	138.75	688.75	165.625	287.5	367.5	205	153.125	218.125
34	CASENT0914690	Temnothorax parvulus	32	1	software	629.36	569.36	215.32	415.68	NA	704.08	172.7	305.79	364.24	215.52	161.67	228.57
34	CASENT0914690	Temnothorax parvulus	42	1	microscope	647.5	587.5	221.875	466.875	NA	708.75	168.75	305	367.5	223.125	160.625	231.25
34	CASENT0914690	Temnothorax parvulus	1	2	microscope	648.75	585	221.875	468.75	NA	702.5	165.625	303.125	368.75	223.125	162.5	231.875
34	CASENT0914690	Temnothorax parvulus	17	3	microscope	646.25	582.5	223.125	465.625	NA	703.75	166.25	302.5	366.875	221.875	164.375	231.25
35	CASENT0914691	Temnothorax similis	33	1	software	598.75	551.39	208.11	408.79	137.67	698.12	132.32	281.31	345.98	171.46	138	200.4
35	CASENT0914691	Temnothorax similis	37	1	microscope	615	572.5	217.5	446.25	134.375	686.25	139.375	281.875	348.125	171.875	140.625	206.25
35	CASENT0914691	Temnothorax similis	34	2	microscope	613.75	573.75	213.75	445.625	137.5	681.25	137.5	281.25	350	171.875	141.25	206.25
35	CASENT0914691	Temnothorax similis	13	3	microscope	616.25	575	214.375	446.25	138.125	685	136.25	282.5	350.625	173.125	139.375	205
36	CASENT0914692	Temnothorax lucidus	34	1	software	655.55	603.84	241.51	NA	166.12	766.15	154.35	314.44	392.24	195.19	161.65	237.07
36	CASENT0914692	Temnothorax lucidus	31	1	microscope	663.75	630	248.125	486.25	169.375	762.5	156.875	313.75	393.75	194.375	159.375	236.875
36	CASENT0914692	Temnothorax lucidus	10	2	microscope	661.25	625	243.75	481.25	168.125	756.25	150	310	393.75	198.75	161.25	237.5
36	CASENT0914692	Temnothorax lucidus	45	3	microscope	665	628.75	245.625	482.5	168.75	760	151.875	311.25	395	197.5	160.625	236.875
37	CASENT0914693	Temnothorax angustifrons	35	1	software	617.57	549.57	184.69	452.16	NA	715.91	138.5	309.88	355.64	167.08	148.74	199.5
37	CASENT0914693	Temnothorax angustifrons	29	1	microscope	625	572.5	188.75	473.125	NA	697.5	137.5	281.25	358.75	165	146.25	201.25
37	CASENT0914693	Temnothorax angustifrons	12	2	microscope	625	575	190.625	470	NA	700	136.875	280.625	356.25	164.375	145	201.875
37	CASENT0914693	Temnothorax angustifrons	33	3	microscope	627.5	575	188.125	471.875	NA	702.5	137.5	281.875	354.375	166.25	146.25	200
38	CASENT0914696	Temnothorax laconicus	36	1	software	627.78	NA	197.09	NA	134.46	721.28	246.75	304.85	352.7	264.66	154.84	216.22
38	CASENT0914696	Temnothorax laconicus	34	1	microscope	633.75	NA	206.875	460	145	707.5	238.125	313.125	354.375	267.5	156.25	221.875
38	CASENT0914696	Temnothorax laconicus	4	2	microscope	631.25	NA	208.125	462.5	146.875	701.25	234.375	309.375	353.125	268.75	155.625	221.875
38	CASENT0914696	Temnothorax laconicus	27	3	microscope	633.75	NA	208.75	463.75	145	706.25	235	310	353.75	270	156.25	221.875
39	CASENT0914697	Temnothorax helenae	37	1	software	617.06	560.77	210.66	433.11	147.47	677.09	146.02	284.76	342.68	177.2	167.25	225.87
39	CASENT0914697	Temnothorax helenae	25	1	microscope	631.25	578.75	213.75	467.5	145.625	668.75	146.25	282.5	348.75	186.875	169.375	226.875
39	CASENT0914697	Temnothorax helenae	6	2	microscope	637.5	575	212.5	462.5	145	672.5	143.75	281.875	345.625	185	171.25	229.375
39	CASENT0914697	Temnothorax helenae	28	3	microscope	635	580	212.5	463.75	145	673.75	145.625	282.5	346.875	186.25	170	230
40	CASENT0914701	Temnothorax schoedli	38	1	software	734.1	668.63	250.94	514.45	182.96	849.99	179.77	332.53	420.71	211.37	167.44	225.37
40	CASENT0914701	Temnothorax schoedli	40	1	microscope	732.5	675	261.875	537.5	181.25	852.5	188.75	331.875	422.5	213.75	169.375	228.125
40	CASENT0914701	Temnothorax schoedli	8	2	microscope	736.25	678.75	262.5	535	181.25	850	189.375	330.625	421.25	212.5	170.625	228.75
40	CASENT0914701	Temnothorax schoedli	34	3	microscope	733.75	676.25	260.625	538.125	181.25	853.75	190	331.875	423.125	212.5	171.25	226.875
41	CASENT0914702	Temnothorax artvinensis	39	1	software	610.24	NA	205.97	425.4	142.34	721.62	147.69	293.8	339.06	156.2	167.44	208.42
41	CASENT0914702	Temnothorax artvinensis	38	1	microscope	613.75	NA	208.75	442.5	144.375	700	151.25	290	348.125	164.375	168.125	209.375
41	CASENT0914702	Temnothorax artvinensis	22	2	microscope	618.75	NA	206.25	445	142.5	707.5	154.375	290	347.5	165.625	166.25	209.375
41	CASENT0914702	Temnothorax artvinensis	19	3	microscope	617.5	NA	205	440.625	142.5	703.75	153.125	291.25	348.75	163.75	166.25	211.875
42	CASENT0914703	Temnothorax crassispinus	40	1	software	672.69	618.99	236.2	490.27	NA	787.83	222.16	305.76	397.81	220.15	165.04	233.88
42	CASENT0914703	Temnothorax crassispinus	20	1	microscope	683.75	631.25	244.375	502.5	NA	768.75	218.75	303.125	399.375	225.625	167.5	238.75
42	CASENT0914703	Temnothorax crassispinus	31	2	microscope	678.75	627.5	243.75	501.25	NA	762.5	216.25	301.875	399.375	225	167.5	240.625
42	CASENT0914703	Temnothorax crassispinus	36	3	microscope	680	628.75	245	503.125	NA	768.75	217.5	302.5	401.875	225	168.75	239.375
43	CASENT0916693	Temnothorax mongolicus	41	1	software	431.1	400.29	NA	304.66	NA	NA	NA	NA	262.99	125.13	118.72	167.04
43	CASENT0916693	Temnothorax mongolicus	24	1	microscope	547.5	515	176.25	398.75	NA	NA	NA	NA	331.875	159.375	150	215.625
43	CASENT0916693	Temnothorax mongolicus	11	2	microscope	550	518.75	175.625	393.75	NA	NA	NA	NA	331.25	156.25	150	215
43	CASENT0916693	Temnothorax mongolicus	24	3	microscope	552.5	516.25	175	395.625	NA	NA	NA	NA	331.25	158.125	150	216.875
44	CASENT0916694	Temnothorax kaszabi	42	1	software	NA	488.86	NA	346.15	NA	644.17	NA	NA	334.53	170.68	148.27	196.3
44	CASENT0916694	Temnothorax kaszabi	23	1	microscope	NA	643.75	246.875	476.25	NA	NA	191.875	NA	420.625	223.125	187.5	253.125
44	CASENT0916694	Temnothorax kaszabi	7	2	microscope	NA	637.5	248.75	471.875	NA	NA	189.375	NA	418.75	221.875	187.5	252.5
44	CASENT0916694	Temnothorax kaszabi	18	3	microscope	NA	645	250	473.125	NA	NA	187.5	NA	421.25	224.375	187.5	255
45	CASENT0922406	Temnothorax morea	43	1	software	617.09	NA	198.34	476.5	128.63	718.42	242.92	296.32	355.99	231.03	165.82	215.73
45	CASENT0922406	Temnothorax morea	22	1	microscope	631.25	560	200.625	500	131.25	728.75	252.5	311.875	361.875	240.625	162.5	219.375
45	CASENT0922406	Temnothorax morea	28	2	microscope	637.5	562.5	200	506.25	130	721.25	250	308.75	363.75	238.125	161.25	221.875
45	CASENT0922406	Temnothorax morea	1	3	microscope	636.25	563.75	198.125	507.5	131.25	723.75	251.875	309.375	364.375	238.75	163.75	220.625
46	CASENT0922407	Temnothorax sc-stry	44	1	software	573.15	NA	189.78	456.25	NA	628.74	209.34	258.37	323.22	219.75	NA	193.85
46	CASENT0922407	Temnothorax sc-stry	21	1	microscope	578.75	NA	195.625	465.375	NA	618.75	218.125	261.875	330.625	225	150.625	196.25
46	CASENT0922407	Temnothorax sc-stry	27	2	microscope	568.75	NA	193.75	470.625	NA	625	218.125	262.5	328.125	225	150	200
46	CASENT0922407	Temnothorax sc-stry	25	3	microscope	577.5	NA	194.375	471.875	NA	625	216.25	263.75	330	223.125	151.25	199.375
